# Supplementary material for: Dietary habits and vaginal environment: can a beneficial impact be expected?
Source: Front Cell Infect Microbiol. 2025 Jun 18;15:1582283. doi: 10.3389/fcimb.2025.1582283 (PMC12213695; doi:10.3389/fcimb.2025.1582283)
Supplement: Supplementary file 1 [file DataSheet1.xls]

## Sheet: Sheet1
sample	Formate	Adenine	Tryptophan	Benzoate	Tyrosine	__4Hydroxyphenyllactate	Maltose	__13Dihydroxyacetone	Threonine	Lactate	Serine	Glycerol	Fructose	Glycine	Glucose	Methanol	Taurine	snGlycero3phosphocholine	OAcetylcholine	Choline	Ethanolamine	Phenylalanine	Creatinine	Creatine	Cadaverine	Asparagine	Aspartate	Sarcosine	DMA	Glutamine	Succinate	Pyruvate	Glutamate	__4Aminobutyrate	__5Aminopentanoate	OAcetylcarnitine	Methionine	Proline	Acetate	Alanine	__3Hydroxyisovalerate	Ethanol	Isopropanol	__23Butanediol	Propionate	Isoleucine	Valine	Leucine
1	0.00890695	0.0127354	0.019264	0.00651357	0.0970501	0.0219564	0.564955	0.0293534	0.200641	10.1978	0.543451	0.547654	0.0388336	0.407995	0.0159102	0.0106011	0.307782	0.0262212	0.00493745	0.00924328	0.0370599	0.0578706	0.049339	0.0769067	0.025341	0.0375583	0.0726438	0.0634935	0.00142433	0.138726	0.110111	0.0582057	0.612523	0.0698629	0.0592309	0.00420507	0.0302362	0.0104262	0.521929	0.248861	0.00541328	0.0440638	0.00131697	0.00582754	0.0126061	0.136765	0.137212	0.291611
2	0.129929	0.0153905	0.00147024	0.128701	0.225567	0.0150148	1.27306	0.00418259	0.0545157	0.357559	0.0665844	1.08124	0.231149	0.0991808	0.711862	0.0179467	0.384974	0.0164633	0.0065169	0.0163305	0.04973	0.0791073	0.0783718	0.123559	0.22803	0.139587	0.0237043	0.00428675	0.000596602	0.108799	2.02672	0.502032	0.0759514	0.0351091	0.0964364	0.0032996	0.0633218	0.0203523	2.89668	0.399944	0.00488895	0.0815593	0.0086908	0.00119233	0.0678923	0.0271594	0.0701129	0.0568046
3	0.0173326	0.0437981	0.0169621	0.0309179	0.0643739	0.0165771	0.579669	0.00614788	0.092264	7.91756	0.336419	0.465295	0.116289	0.358017	0.0692345	0.0188609	0.583576	0.0351767	0.00190761	0.0162655	0.0471901	0.0680824	0.242175	0.079066	0.0138611	0.0521291	0.0588444	0.0178526	0.00840741	0.186841	0.0663229	0.034909	0.327315	0.0418061	0.0295259	0.00999455	0.0541572	0.0116963	0.119398	0.204614	0.00588515	0.0694348	0.00186572	0.00108962	0.0158921	0.083606	0.0966285	0.172611
4	0.0355947	0.0402174	0.0136916	0.031008	0.0441192	0.0105092	1.0436	0.00480857	0.132866	4.34424	0.29417	1.16201	0.206161	0.231231	0.345848	0.0150198	0.586197	0.0626499	0.00240639	0.0259545	0.0498837	0.0680824	0.052927	0.112676	0.03915	0.0251283	0.0382576	0.00628147	0.00144915	0.178516	0.0873175	0.0167285	0.245036	0.0207046	0.0469229	0.0109292	0.0475973	0.0123326	0.074641	0.161843	0.00462859	0.0485477	0.00156126	0.00396686	0.00713631	0.0541959	0.0732162	0.145284
5	0.0396719	0.0388129	0.0224298	0.0475495	0.113557	0.0186307	0.0844939	0.0150802	0.18559	7.96417	0.28596	0.260863	0.0352948	0.24354	0.028288	0.0135214	0.449581	0.025897	0.00819395	0.0227965	0.0440217	0.123261	0.181581	0.0718181	0.087789	0.0779547	0.102191	0.0532551	0.0074715	0.13647	0.37152	0.0281446	0.557782	0.0639401	0.107016	0.00654516	0.0595894	0.01652	0.418787	0.276552	0.00601584	0.0352267	0.00194996	0.00450026	0.0337474	0.14606	0.157551	0.388445
6	0.0265399	0.0614879	0.0198958	0.0347564	0.0846609	0.00476463	0.15168	0.010566	0.187416	8.72862	0.295086	0.226123	0.0860087	0.205161	0.12144	0.0188647	0.659818	0.0407897	0.00457521	0.0260243	0.0581376	0.0958949	0.0500441	0.127054	0.0615788	0.0213967	0.117743	0.015397	0.00155339	0.122742	0.287054	0.0238269	0.612523	0.0441315	0.0642976	0.0108721	0.0660013	0.0236278	0.12476	0.260191	0.0067793	0.0196353	0.00171932	0.00176349	0.00830631	0.110208	0.13742	0.226051
7	0.077132	0.020527	0.0404705	0.163045	0.0524376	0.043009	1.36425	0.195323	0.134243	10.9106	0.190262	2.12789	0.818686	0.330951	0.242915	0.0322547	0.498059	0.0396417	0.00979734	0.0129936	0.0510558	0.0549384	0.507635	0.082171	0.0382185	0.0598804	0.0629908	0.0214504	0.0838983	0.0525703	0.280174	0.0372636	0.095947	0.523013	0.0844967	0.00582642	0.0195828	0.0025879	0.359547	0.207356	0.0115241	0.119826	0.00445928	0.017294	0.0168618	0.0610417	0.107786	0.186309
8	0.0882204	0.041327	0.0153111	0.136339	0.0801026	0.016433	0.128276	0.0151212	0.19968	10.0902	0.21577	0.430893	0.0637931	0.244638	0.000148856	0.0442296	0.64721	0.0629401	0.00504845	0.0180209	0.0571595	0.0571607	0.207349	0.126089	0.0822812	0.0158521	0.0930157	0.00439881	0.00542003	0.136812	0.0484903	0.0219311	0.596335	0.000126556	0.0620641	0.00963446	0.063458	0.000200712	0.304059	0.251665	0.0166683	0.137633	0.00376776	0.0001243	0.0256502	0.0531763	0.142002	0.267895
9	0.0242549	0.0316278	0.0268171	0.0293963	0.0757476	0.0220552	1.05681	0.00827109	0.134042	10.7352	0.193342	0.515614	0.154254	0.26992	0.80942	0.0251986	0.700166	0.0427403	0.00259092	0.0232452	0.0476798	0.0635152	0.0803607	0.0815716	0.179032	0.0259292	0.0507974	0.0064244	0.00800834	0.0290736	0.0438295	0.0491191	0.0947777	0.409696	0.0831846	0.00459235	0.038816	0.0206875	0.0850738	0.255079	0.0093303	0.0652191	0.0036723	0.00359481	0.00907336	0.0765573	0.143041	0.204234
10	0.0180848	0.0239935	0.0197145	0.0259283	0.106209	0.033108	0.110086	0.00759213	0.18163	8.7077	0.244915	0.137173	0.0118098	0.251003	0.0266256	0.0104062	0.338039	0.0275079	0.00126015	0.011606	0.0213794	0.0793812	0.0390913	0.0742604	0.451554	0.0666087	0.104563	0.0675352	0.00531903	0.0933898	0.315586	0.175913	0.628575	0.0878744	0.114238	0.00442488	0.0372971	0.0217145	0.498562	0.193301	0.00357168	0.0464408	0.00559273	0.00854946	0.0173895	0.147086	0.127939	0.336436
11	0.0367995	0.0426011	0.0287763	0.0473241	0.0752827	0.0204382	0.387772	0.00395051	0.186181	7.80298	0.222746	0.290287	0.0655305	0.154464	0.0974813	0.0247856	0.51845	0.0448745	0.00158154	0.0241389	0.0605027	0.0931067	0.0447287	0.0716049	0.0277263	0.0422709	0.0870981	0.0395227	0.00386234	0.0823173	0.090989	0.0485019	0.548949	0.0698046	0.0319543	0.00523356	0.0416263	0.0169046	0.2162	0.234274	0.0102201	0.0721071	0.00235464	0.00517548	0.0249242	0.123205	0.112795	0.248857
12	0.0211081	0.0450471	0.025453	0.0158221	0.101475	0.0290339	0.0377715	0.0136031	0.224279	7.90947	0.276043	0.0798113	0.0296405	0.26299	0.0207543	0.0268322	0.489079	0.0262952	0.0104958	0.0123433	0.0490904	0.0823221	0.161879	0.0638016	0.0841353	0.0643723	0.0897938	0.0379097	0.00561998	0.112161	0.76178	0.0363971	0.596038	0.0937679	0.131425	0.012043	0.0708808	0.0171762	0.225983	0.312412	0.0127586	0.0640977	0.00414595	0.00580531	0.0187628	0.149333	0.134319	0.274514
15	0.108177	0.0277638	0.0207001	0.148775	0.0891976	0.013767	0.373924	0.00239918	0.231384	5.05066	0.216379	0.692948	0.250004	0.322085	0.0656297	0.022341	0.278275	0.0571997	0.00222918	0.0224584	0.0192753	0.0468799	0.0737872	0.106294	0.0380374	0.0688624	0.106923	0.00805434	0.00163723	0.191842	0.237288	0.0251358	0.428522	0.0336505	0.0873356	0.00729134	0.0804159	0.029893	1.25083	0.274733	0.00809511	0.047695	0.00289287	0.0992342	0.0216273	0.0902895	0.114509	0.192398
16	0.0587106	0.0143054	0.0227309	0.0812619	0.114827	0.0198736	0.523622	0.0198177	0.187655	10.6574	0.561903	0.824041	0.0453708	0.36829	0.00294335	0.0306473	0.401799	0.0243268	0.00125958	0.00879794	0.0452046	0.104024	0.0484604	0.0597471	0.0239054	0.0397748	0.109331	0.037225	0.00251909	0.185105	0.0712605	0.010525	0.549792	0.0555647	0.084424	0.00690226	0.0738695	0.0156408	0.328815	0.168752	0.0134861	0.0149381	0.00370528	0.00117215	0.009544	0.141859	0.129409	0.393152
17	0.0405573	0.0696592	0.0195782	0.0400256	0.0923521	0.0145122	0.27676	0.00465052	0.219903	8.66533	0.199997	0.230089	0.0308448	0.237266	0.0303615	0.0269318	0.690202	0.0521915	0.0022415	0.0241389	0.0481862	0.106908	0.0786277	0.102778	0.060169	0.0589519	0.104355	0.0200539	0.00189896	0.109759	0.0704454	0.0258043	0.644479	0.0437264	0.0582987	0.00845248	0.0622048	0.016979	0.206558	0.18126	0.010006	0.0729387	0.00337104	6.6844e-06	0.00773366	0.109144	0.130364	0.259784
18	0.0372988	0.0125591	0.0223253	0.0343636	0.136184	0.0227844	1.01719	0.00603875	0.182069	8.51781	0.146171	0.790013	0.195445	0.350201	0.0432192	0.032062	0.498059	0.0337763	0.00562103	0.0370831	0.0317421	0.0992928	0.102321	0.0627613	0.0682988	0.0311414	0.0213562	0.0488397	0.00334034	0.0793675	0.574908	0.242572	0.439452	0.0558453	0.0450341	0.00527109	0.0277049	0.00577661	0.949156	0.296933	0.0113492	0.0333592	0.00378216	0.00359254	0.0334405	0.101133	0.140632	0.276708
19	1.04242	0.0190561	0.0189129	0.0534425	0.0476972	0.0124794	2.28778	0.00223478	0.0715864	1.92654	0.107231	1.11617	0.392142	0.280794	0.757648	0.026826	0.901871	0.0186806	0.0101146	0.0455801	0.0563468	0.0624091	0.0303152	0.12569	0.055228	0.0268005	0.034081	0.0057886	0.00154338	0.141913	0.373441	0.216952	0.207579	0.046923	0.0971472	0.00712066	0.0339638	0.0416271	2.84177	0.324981	0.00644864	0.0399157	0.00420458	0.00790444	0.219869	0.0261423	0.0508877	0.0814881
21	0.0288297	0.0206526	0.0183884	0.0174187	0.0804234	0.0192988	0.865965	0.00551831	0.142425	11.8911	0.53607	0.832103	0.0290046	0.265296	0.0221067	0.0278038	0.701412	0.0345981	0.00897666	0.0133758	0.0621306	0.0910255	0.117144	0.142324	0.0916256	0.0313039	0.0617089	0.0565897	0.00630392	0.135112	0.313213	0.173347	0.612523	0.086051	0.117569	0.00655373	0.0309592	0.0153399	0.790957	0.184406	0.010411	0.0758974	0.00262225	0.00277618	0.00569865	0.110142	0.113207	0.273334
22	0.062812	0.0289072	0.0181651	0.122716	0.0758955	0.0200664	0.44834	0.0177998	0.157368	6.86444	0.354828	0.661487	0.0710618	0.28761	0.0151424	0.0228149	0.323288	0.0219716	0.00478661	0.0147527	0.0424081	0.0515979	0.298302	0.0420092	0.030251	0.0140813	0.0952854	0.0463676	0.010594	0.124291	0.407397	0.0688489	0.388365	0.0494072	0.0539182	0.00529641	0.0206923	0.0080207	0.727202	0.256546	0.00937937	0.0829418	0.00238924	1.59827e-05	0.0384346	0.093062	0.120008	0.225895
23	0.0173879	0.0162641	0.0232976	0.0126538	0.0954396	0.0296721	0.231964	0.00313589	0.185519	9.47505	0.277999	0.25899	0.0109139	0.320909	0.0153566	0.0311992	0.489291	0.0347375	0.00939578	0.0143255	0.0449046	0.0699075	0.178234	0.0883684	0.0103214	0.042353	0.0875283	0.072249	0.00545473	0.131681	0.418007	0.0337427	0.623309	0.110209	0.12546	0.00735973	0.0372971	0.0111792	0.577816	0.259427	0.0114224	0.0565233	0.00237419	0.0147313	0.0308858	0.146151	0.121142	0.377989
24	0.0333885	0.0247288	0.0289133	0.042108	0.127006	0.0247202	1.15043	0.00859936	0.226063	8.847	0.481457	1.28242	0.0344728	0.357492	0.051818	0.0496338	0.257006	0.0322087	0.00559807	0.0183998	0.039088	0.0588754	0.0444987	0.0690442	0.0502686	0.0249677	0.103665	0.034341	0.00346928	0.156144	0.160202	0.0412925	0.612523	0.0585182	0.0721317	0.00791191	0.062994	0.0205283	0.22956	0.278604	0.00695544	0.027699	0.00332887	0.000126597	0.00849681	0.116341	0.160782	0.331659
25	0.00990362	0.0100671	0.0203627	0.00450696	0.106718	0.0181292	0.56246	0.0164468	0.20203	7.60597	0.273864	0.514786	0.0209406	0.253767	0.0232849	0.01565	0.410773	0.0303398	0.00182203	0.0192505	0.0473968	0.0680824	0.0919723	0.118861	0.0443179	0.0449138	0.088938	0.0632588	0.0031606	0.125089	0.125471	0.148564	0.5236	0.089159	0.0769571	0.00545193	0.027322	0.0170652	0.368803	0.339167	0.00779263	0.0839843	0.0021881	0.00652056	0.0529138	0.117652	0.172315	0.412674
26	0.0432986	0.0502054	0.0209207	0.0298367	0.0675388	0.0114675	1.37304	0.00586024	0.178933	6.17485	0.278257	0.975117	0.102926	0.267142	0.0545907	0.0254771	0.498059	0.0730415	0.0031632	0.0261501	0.0929689	0.10889	0.0555818	0.123389	0.050114	0.0641912	0.0972237	0.0272913	0.00275995	0.205036	0.05923	0.0563836	0.552285	0.0467648	0.0264485	0.00797604	0.0550298	0.0196771	0.290947	0.215947	0.00888177	0.0548641	0.00151042	0.000980134	0.0131284	0.0804171	0.108911	0.191138
27	0.354423	0.00745854	0.0214221	0.0136079	0.100751	0.0159945	1.45742	0.0245155	0.176875	9.83083	0.974184	1.45564	0.0501796	0.392066	0.0363881	0.0115131	0.268743	0.0397263	0.00933284	0.010965	0.0280861	0.0508594	0.107174	0.0657827	0.123503	0.0366434	0.0537864	0.0702742	0.00382254	0.126761	0.14539	0.00537125	0.480272	0.0981926	0.0833396	0.0107828	0.0199696	0.012462	1.13128	0.234064	0.0141418	0.0671238	0.0025294	0.0307064	0.0551486	0.147446	0.132136	0.244995
28	0.235905	0.027402	0.0143821	2.54586e-05	0.0761555	0.0146845	0.372646	0.0215722	0.165607	8.80362	0.515968	0.375338	0.0403808	0.344911	0.0160992	0.0133459	0.513869	0.0317268	0.00690104	0.016085	0.0443175	0.0680824	0.204975	0.0848161	0.0548615	0.0377203	0.0624772	0.0541891	0.00610882	0.176956	0.229958	0.00268966	0.484807	0.0812918	0.0641275	0.00263575	0.0200428	0.0179605	0.862031	0.194171	0.0167795	0.0831053	0.00209445	0.00665197	0.0372706	0.0998568	0.112568	0.231831
29	0.214263	0.0155057	0.0319277	0.027646	0.0743405	0.0210787	1.23605	0.0187999	0.202279	9.50089	0.556397	3.2096	0.0326719	0.308756	0.0323932	0.0142985	0.279813	0.0291175	0.0112683	0.0124713	0.03717	0.0762617	0.049627	0.0875918	0.0710953	0.0340772	0.0224595	0.039411	0.00404422	0.251128	0.247027	0.0180955	0.514924	0.0607204	0.0516311	0.0177074	0.0230533	0.020985	1.48198	0.168655	0.0118095	0.0720905	0.00238038	0.00584982	0.0251741	0.0666223	0.114633	0.223424
30	0.636445	0.0603177	0.00254771	0.0294985	0.0181786	0.00548799	0.611241	0.00772535	0.128996	1.33572	0.232295	0.543657	0.0552058	0.202411	0.356448	0.0186606	0.450901	0.0238835	0.0154675	0.0167124	0.0236943	0.0349544	0.118585	0.117394	0.0274408	0.00898215	0.0310407	0.00761239	0.00443485	0.216589	0.0360856	0.0666263	0.134144	0.000211862	0.0409151	0.00712066	0.0190918	0.000116691	1.10614	0.125841	0.0173169	0.0998634	0.00471086	0.00246065	0.0410903	0.0286788	0.0363738	0.0561385
31	0.307092	0.0168343	0.0208424	0.0085748	0.0748535	0.0176943	0.322224	0.0155287	0.12588	9.61897	0.362722	0.98789	0.107331	0.232464	0.00697303	0.0120635	0.373867	0.0287681	0.00328304	0.021128	0.0341552	0.0566647	0.065827	0.0718181	0.0727545	0.0276425	0.0782373	0.0492553	0.00360245	0.146862	0.164241	0.0763435	0.529865	0.152635	0.0600102	0.00610982	0.0244988	0.0103623	0.679564	0.220423	0.0120804	0.0812307	0.00687351	0.00707251	0.0307477	0.0933856	0.120815	0.282714
33	0.555528	0.0382945	0.022607	0.00614048	0.095847	0.0240842	0.154215	0.00749222	0.123983	6.69112	0.178282	0.121693	0.0340622	0.207793	0.0327497	0.0170826	0.410649	0.038566	0.00944623	0.0121731	0.0298627	0.0941445	0.0404501	0.0659103	0.0662585	0.0699382	0.0867319	0.0309538	0.00238798	0.132955	0.0571482	0.046015	0.493795	0.0473032	0.0873836	0.00859244	0.0737795	0.0104466	0.457052	0.244276	0.0190481	0.0879219	0.00535597	0.00800703	0.0452559	0.137676	0.154255	0.303808
34	0.614754	0.0335074	0.00767094	0.142962	0.0174336	0.00882074	2.96622	0.0146585	0.0921303	2.24724	0.403632	2.21973	0.629375	0.219892	0.32229	0.0317368	0.466092	0.0276544	0.0196886	0.0276831	0.0527862	0.0250874	0.10842	0.0994268	0.0105877	0.000211957	0.0306091	0.00289787	0.00586311	0.202995	0.0451675	0.0235882	0.0671851	0.00045627	0.0172323	0.00612559	0.00992202	0.000221278	0.641321	0.160535	0.0244186	0.118633	0.00492485	0.0130852	0.0513143	0.0149191	0.0307701	0.0288436
36	0.14605	0.0495283	0.0215446	0.0105483	0.105179	0.078493	0.0900104	0.00603992	0.199954	7.37223	0.223537	0.154537	0.0356869	0.218292	0.0133516	0.0116433	0.409978	0.0324935	0.013686	0.0139158	0.0408308	0.101954	0.134687	0.0804755	0.0822559	0.0845673	0.0863455	0.0611248	0.0029656	0.0895444	0.0670198	0.068455	0.572162	0.110319	0.0286982	0.00764163	0.0186668	0.0155689	0.892318	0.216333	0.0148575	0.0676654	0.00362541	0.00685708	0.0131167	0.129994	0.188841	0.302211
37	1.15296	0.00852664	0.02046	0.00967683	0.058301	0.017625	1.00857	0.0152641	0.092215	6.20544	0.134163	0.873781	0.107179	0.340316	0.0495683	0.0227237	0.528056	0.0564235	0.00576982	0.0232179	0.0485274	0.0376065	0.201009	0.0965624	0.0167572	0.0291034	0.0376211	0.026169	0.0101718	0.0601209	0.120187	0.127757	0.293749	0.00957013	0.130364	0.00498007	0.00783346	0.0307786	2.32919	0.393773	0.0226722	0.0459672	0.00568221	0.00840075	0.145494	0.0453079	0.0788443	0.130759
39	0.135959	0.0144355	0.0299467	0.00754777	0.0958419	0.025315	0.191251	0.012693	0.179226	7.06579	0.231375	0.217765	0.0199137	0.264973	0.0200422	0.0149332	0.357704	0.0247977	0.00632051	0.0118376	0.0199631	0.049511	0.0760702	0.0536317	0.0762032	0.0571961	0.0908202	0.0561038	0.00192183	0.145916	0.146891	0.0597384	0.539684	0.102468	0.0477491	0.00845579	0.0230897	0.013811	0.39218	0.202732	0.0154368	0.0704619	0.00520225	0.00343256	0.0386231	0.127794	0.13919	0.336979
40	0.695082	0.0179043	0.0329839	0.00972335	0.114827	0.0512895	0.477644	0.404291	1.76647	2.4703	0.0768311	0.387376	0.073025	0.112313	0.101974	0.00966475	0.0697695	0.00738315	0.00639322	0.00804939	0.050428	0.0788934	0.132847	0.0411145	0.0224595	0.0521681	0.0573476	0.00663024	0.00573634	0.0361296	0.0446261	0.0272847	0.0953667	0.00854821	0.0414802	0.00331858	0.0121645	0.000170906	0.587705	0.0637765	0.0177078	0.0748456	0.00272998	0.0122296	0.079328	0.0318271	0.0291359	0.0757184
41	0.885997	0.00129763	0.0123917	0.0658955	0.097774	0.0858321	0.146994	0.00546162	0.10085	3.79198	0.0365654	0.0866106	0.0192911	0.16494	0.000280103	0.02804	0.498059	0.00909751	0.00435826	0.0199263	0.0719966	0.0552002	0.171146	0.247448	0.504255	0.0727296	0.103532	0.00246334	0.00567859	0.0932605	1.24974	0.368834	0.131687	0.000112394	0.32518	0.00419287	0.0106106	0.034224	5.58993	0.608121	0.022639	0.0924157	0.0103541	0.0714461	0.64324	0.117533	0.340753	0.213703
42	0.173449	0.0186078	0.0645693	0.0696316	0.0629709	0.0829223	0.0724777	0.583977	2.7701	6.38731	0.160395	0.10388	0.140353	0.160069	0.364565	0.00853525	0.372354	0.0448674	0.00879568	0.0126109	0.0239389	0.0685633	0.0464673	0.0879966	0.409044	0.243136	0.0479546	0.0345852	0.0127338	0.057757	0.0632171	0.0282448	0.646278	0.0409493	0.152702	0.00879874	0.0421252	0.0263141	0.313119	0.151365	0.0106685	0.0803362	0.00466103	0.0160572	0.0229898	0.0819449	0.0912438	0.260093
43	0.519182	0.0475766	0.0127155	0.00424258	0.0474981	0.0125201	0.321311	0.00415008	0.0883467	4.01329	0.157698	0.362114	0.0119504	0.198248	0.00516908	0.0119377	0.498059	0.0494816	0.00765493	0.0246434	0.0511061	0.0790723	0.0922315	0.0914772	0.0460732	0.0200689	0.0512632	0.0350502	0.0015684	0.155555	0.770988	0.0554808	0.363983	0.0531879	0.0482576	0.00598663	0.0207937	0.00319495	0.662224	0.190026	0.0138842	0.0714003	0.00219507	0.00715486	0.0417388	0.0753128	0.0715905	0.149586
44	0.641463	0.0299021	0.0239915	0.0174091	0.0457692	0.0229112	0.451707	0.0743729	0.390457	9.87361	0.131157	0.246838	0.137554	0.202271	0.038767	0.0215449	0.438692	0.0448674	0.00593687	0.0178935	0.0471197	0.0520659	0.160787	0.0845848	0.062108	0.0312426	0.0487439	0.0131013	0.00457879	0.0543534	0.0488754	0.0722361	0.436058	0.025005	0.0742741	0.00600732	0.0339838	7.15521e-06	0.406461	0.152445	0.0199767	0.0646085	0.00797038	0.1023	0.0307951	0.0523162	0.0706685	0.133289
45	0.193753	0.0337138	0.0219093	0.00580499	0.0851909	0.0194459	0.844984	0.00619515	0.166552	6.70017	0.698387	0.736379	0.0303351	0.263395	0.0367058	0.0141962	0.394487	0.0340072	0.00502807	0.0144366	0.0331285	0.0798784	0.200142	0.06468	0.0704444	0.0436707	0.0665497	0.0543245	0.0115088	0.130131	0.205055	0.136466	0.420167	0.0698075	0.0740016	0.0147051	0.0216856	0.0119242	0.523495	0.265337	0.0196475	0.0672746	0.00312724	0.00703108	0.0249159	0.114819	0.14184	0.277327
46	0.725583	0.0168572	0.0205139	0.0140372	0.0374939	0.0261753	1.80918	0.0203553	0.0948167	10.7403	0.19227	1.24519	0.218595	0.239266	0.355937	0.0262529	0.386555	0.0365995	0.00542036	0.0160855	0.0274155	0.0441053	0.0758817	0.0567405	0.073923	0.0015953	0.0266132	0.0229803	0.00414067	0.0349217	0.155978	0.156965	0.310706	0.127305	0.0494511	0.00621744	0.0116097	0.00317071	0.677336	0.179901	0.0198745	0.0261767	0.00809843	0.0144037	0.038536	0.0460553	0.0760883	0.126107
47	0.21511	0.0267419	0.0200927	0.00345371	0.072392	0.0383105	0.322964	0.0341458	0.163481	11.3933	0.225469	0.25881	0.0466884	0.232286	0.00785346	0.0164288	0.416169	0.0218939	0.0207639	0.0109561	0.0274155	0.081021	0.0220936	0.0703008	0.0923199	0.0270897	0.0356419	0.0527303	0.00341737	0.130692	0.151747	0.159511	0.411423	0.105501	0.0812727	0.00335774	0.0157167	0.0146455	0.843189	0.237329	0.0159485	0.0799181	0.00303654	0.00792723	0.0309369	0.118031	0.125332	0.244987
48	0.935942	1.6474e-05	1.74883e-05	4.06662e-05	0.0342596	0.00976554	1.00705	0.00925739	0.601506	5.98245	0.0711394	1.08449	0.217955	0.201372	0.0546356	0.0194812	0.498059	0.062953	0.00645003	0.0207155	0.046494	0.0437186	0.0888182	0.0928642	0.026518	0.0645908	0.0417258	0.0104663	0.00375651	0.0344075	0.0766376	0.331253	0.110195	0.0069791	0.273637	0.00324019	0.00669932	0.0955826	6.1088	0.32094	0.0124395	0.0596711	0.00404169	0.0118379	0.10767	0.0294254	0.0367066	0.0550607
49	0.277451	0.0356679	0.0184406	0.00311305	0.0851281	0.0100098	0.37914	0.00948437	0.209538	4.16965	0.29983	0.410846	0.0116512	0.237786	0.0405196	0.0151481	0.400695	0.0291423	0.0111922	0.013519	0.0331414	0.0786247	0.145475	0.0726971	0.0173451	0.0591094	0.0789738	0.0463676	0.00803049	0.141776	0.0616973	0.0522806	0.484242	0.063007	0.0468643	0.0024306	0.0251891	0.0126226	0.873885	0.178685	0.0117186	0.05796	0.00253243	0.00582859	0.0240763	0.100938	0.131924	0.219982
50	0.401889	0.0494257	0.0169219	0.0130519	0.0800384	0.00610544	0.530085	0.00203636	0.0544699	0.702101	0.193342	0.33952	0.0500251	0.253618	0.210814	0.0255979	0.543547	0.0244106	0.00213207	0.045036	0.0226441	0.0332078	0.070756	0.11436	0.140388	0.0554661	0.025375	0.0162039	0.00830863	0.116452	1.53058	0.123919	0.304174	0.0736796	0.0437641	0.0183931	0.0140286	0.0645594	1.10317	0.329879	0.00676259	0.0163474	0.00182408	0.00129142	0.0275907	0.0359086	0.0997576	0.0475543
51	0.333509	0.0486094	0.0191483	0.00807845	0.083698	0.0180871	0.45858	0.00706358	0.124857	4.64115	0.24083	0.384458	0.0159292	0.183468	0.0383139	0.016561	0.375211	0.0388409	0.0116582	0.0114668	0.0209447	0.0712799	0.0419089	0.0943012	0.0597402	0.05864	0.082805	0.0464327	0.00286782	0.163954	0.69806	0.0398082	0.465801	0.100678	0.0672469	0.00330103	0.0247686	0.0170276	0.56147	0.168198	0.0162441	0.0619293	0.00581516	0.00758314	0.0350013	0.0935845	0.0938708	0.216498
52	0.614948	0.0195947	0.0165452	0.0121365	0.0340141	0.0148117	3.55923	0.00591479	0.128718	14.7277	0.430563	1.61102	0.566151	0.413392	0.424145	0.0170234	0.486208	0.0448674	0.00427843	0.0129576	0.0499095	0.0610171	0.550558	0.37406	0.0372569	7.90906e-07	0.0183725	0.012141	0.00969273	0.0791775	0.171055	0.108113	0.312697	0.000115395	0.0857077	0.00559862	0.0106701	0.000163947	0.598724	0.12899	0.0108787	0.0374091	0.00519988	0.00751073	0.0368384	0.0257904	0.0328785	0.0682186
53	0.837341	0.0331447	0.0188995	0.0254092	0.0360983	0.0108091	2.85362	0.00675337	0.144743	9.60851	0.156579	1.88804	0.546122	0.282482	0.876934	0.0294676	0.438125	0.0584108	0.00717007	0.0399266	0.0527746	0.0623738	0.064396	0.0711884	0.00899684	0.000310747	0.0318272	0.00355859	0.000693739	0.14767	0.116054	0.115199	0.133774	0.000763125	0.11365	0.00712066	0.026073	0.000345597	2.04793	0.161527	0.0484828	0.176496	0.00932893	0.0324729	0.0342854	0.0129973	0.0224403	0.0335503
54	0.206615	0.0163719	0.026059	0.00482616	0.104464	0.0112836	0.132626	0.00812978	0.115306	11.337	0.193342	0.237744	0.0399434	0.190517	0.0176031	0.0169137	0.459639	0.0368913	0.00395406	0.0204781	0.0313751	0.112705	0.0500885	0.0867342	0.0394475	0.0667435	0.08549	0.0265308	0.00385752	0.0507134	0.0412747	0.045467	0.612004	0.0673288	0.0894172	0.00758912	0.0751814	0.00892921	0.179808	0.185768	0.0137791	0.578706	0.00551183	0.0103844	0.0295497	0.143261	0.163504	0.398133
55	0.598599	0.0182881	0.0271348	0.000112452	0.0716177	0.022029	0.444196	0.0201334	0.202226	9.34386	0.193342	0.44456	0.000539468	0.25453	0.000653743	0.0216641	0.460574	0.0260858	0.00947905	0.0134693	0.0474604	0.0849823	0.0788707	0.0927813	0.0557381	4.20475e-05	0.0687568	0.0591321	0.00195404	0.176345	0.198464	0.0186639	0.582538	0.000162103	0.0549312	0.00879381	0.0200398	0.000465252	0.854528	0.181515	0.0300233	0.205191	0.0043144	0.000109794	0.0464157	0.112212	0.116889	0.269301
56	0.212758	0.0355893	0.0217695	0.0058052	0.0897663	0.0214824	0.0726496	0.00607436	0.147896	8.24019	0.180939	0.0874021	0.0195073	0.318561	0.00907874	0.0157076	0.529081	0.0264145	0.0150477	0.0132031	0.0213133	0.0500812	0.0788656	0.10285	0.0793414	0.0391788	0.101116	0.0578408	0.00289304	0.151702	0.319028	0.0965529	0.588968	0.0904541	0.072786	0.00655486	0.0363701	0.0123736	0.453721	0.249529	0.0184684	0.0773069	0.00457697	0.0111719	0.0323818	0.110002	0.116762	0.257901
57	1.13	0.0223339	0.023502	0.000491148	0.0512595	0.0107883	1.78704	0.00499627	0.175229	9.03201	0.161761	1.47199	0.302613	0.367718	0.203258	0.0794453	0.493884	0.058946	0.00395178	0.0359088	0.0604167	0.0235359	0.065716	0.116234	0.0320802	0.00581508	0.049028	0.00586202	0.000782324	0.22278	0.156847	0.42281	0.267876	0.00032826	0.13638	0.00762051	0.0347012	0.0147165	4.9855	0.326886	0.0469845	0.0696893	0.017412	0.0348046	0.0379854	0.0297104	0.055918	0.0878036
58	0.579586	0.0158932	0.00477758	0.00688738	0.188778	0.00637453	0.823653	0.0016618	0.0511768	2.79828	0.068011	0.481272	0.14219	0.0844622	0.234096	0.0170693	0.315706	0.0146395	0.00465774	0.0145549	0.0475576	0.0473761	0.0307678	0.153798	0.263215	0.143549	0.0177692	0.00189706	0.00241185	0.0714182	0.606102	0.178075	0.104431	0.00233525	0.120938	0.00311124	0.01148	0.0142635	1.6872	0.475819	0.0155997	0.0301885	0.00320142	0.00774411	0.0948211	0.0658534	0.2158	0.0394342
59	0.417565	0.0361327	0.0269835	0.0107539	0.0445454	0.0209714	0.60753	0.0104043	0.124984	3.8118	0.305727	1.37109	0.434706	0.134664	1.82224e-05	0.039901	0.384936	0.0434604	0.00292186	0.0130428	0.0325007	0.0306669	0.10555	0.0804883	0.0360704	0.00193501	0.0527722	0.0330921	0.00854654	0.135175	0.583306	0.0848209	0.297156	0.0312703	0.0484611	0.00582103	0.0216897	0.000263176	0.845554	0.17717	0.0264718	0.132081	0.00612157	0.0154022	0.0379854	0.0657656	0.0752976	0.151642
60	0.186099	0.0407749	0.0274541	0.00538688	0.116346	0.046996	0.100798	0.00710969	0.119748	6.71359	0.306855	0.091315	0.0295935	0.185926	0.0267125	0.0176136	0.245038	0.030003	0.00481056	0.00680112	0.0265144	0.0905548	0.0395509	0.0704318	0.0980728	0.0781897	0.0920769	0.0106883	0.00190149	0.0948822	0.02729	0.0295575	0.593404	0.0361247	0.105413	0.00612776	0.106407	0.00549001	0.186185	0.202447	0.0230509	0.0686939	0.0050878	0.00843309	0.0400897	0.173754	0.135112	0.354684
61	0.0171974	0.00508729	0.043876	0.0103163	0.114866	0.0423681	0.12608	0.00983534	0.153343	16.2682	0.11688	0.372314	6.73957e-05	0.368051	0.0427472	0.0472654	0.571556	0.0320445	0.00689911	0.0134559	0.0308989	0.0757468	0.131222	0.194947	0.51254	0.114297	0.037882	0.0488958	0.00319168	0.0288977	0.110932	0.111121	0.0632855	0.0423625	0.0337355	0.00499778	0.0123771	0.0320918	0.00584085	0.233105	0.0328265	0.123499	0.00973664	0.0122277	0.00229938	0.0590526	0.0757241	0.183185
62	0.307519	0.0796394	0.0125877	4.86231e-06	0.0521795	0.0120182	0.523118	0.00536278	0.0861508	12.0125	0.358018	0.600692	0.0856022	0.254559	0.0253143	0.0316352	0.74884	0.0629464	0.010742	0.0291168	0.0830815	0.112297	0.0395509	0.154141	0.0208209	0.0136236	0.0475089	0.0112742	0.00182591	0.115587	0.0581426	0.0827636	0.460819	0.0317042	0.0423636	0.00375055	0.046675	0.0192972	0.324703	0.290029	0.0213721	0.0806581	0.00442077	0.00743977	0.0229765	0.066449	0.094081	0.154179
63	0.52684	0.0279484	0.018883	0.0164022	0.0412412	0.0144184	0.345408	0.00761372	0.148584	5.49006	0.24796	0.500776	0.0527028	0.209902	0.0473137	0.0373604	0.517683	0.030508	0.021856	0.0165602	0.0274155	0.04821	0.037861	0.1403	0.0598818	0.0065991	0.0366586	0.0254721	0.00259305	0.19449	0.112577	0.0706693	0.300554	0.00281877	0.0717311	0.00864121	0.0205202	0.000152974	0.779218	0.20635	0.0428558	0.131682	0.0156961	0.0147569	0.042559	0.0525414	0.0833115	0.133864
64	0.302265	0.0304875	0.0127943	0.00532772	0.0392428	0.0117177	0.982958	0.0183663	0.107494	9.28084	0.364803	0.886884	0.0567721	0.197479	0.0248685	0.0359563	0.481362	0.04218	0.00238321	0.0241389	0.0387208	0.0400683	0.0515447	0.0821555	0.0446037	0.0110784	0.0164568	0.0271514	0.00357483	0.159301	0.13692	0.0506376	0.420915	0.0392644	0.0524507	0.00463741	0.0108919	6.3992e-06	0.677843	0.160185	0.0228456	0.0829825	0.00830542	0.0128099	0.0241373	0.0416368	0.0583426	0.107847
65	0.165476	0.0234225	0.0188762	0.00850756	0.0919589	0.0194459	1.1053	0.00368603	0.0450353	5.65305	0.210219	1.52197	0.198124	0.304856	0.375973	0.0254562	0.438275	0.035813	0.00466068	0.00339431	0.0604005	0.129872	0.0930773	0.0643644	0.0723729	0.0201638	0.0667621	0.00763657	0.00290313	0.0968598	0.0847941	0.238004	0.170587	0.0286843	0.145317	0.021321	0.043737	0.011793	0.0354315	0.396103	0.0153902	1.89292	0.0479658	0.0176027	0.0446222	0.059057	0.105949	0.167102
66	0.0280578	0.0276168	0.0255868	0.0100681	0.104337	0.0138717	0.530295	0.00880178	0.235646	5.48376	0.369327	0.384632	0.0273557	0.379482	0.0187397	0.0316663	0.248991	0.0275466	0.00420076	0.0154686	0.0274155	0.0697922	0.0612474	0.0479404	0.131259	0.0824106	0.100977	0.0607362	0.00318426	0.152674	0.540329	0.039356	0.32681	0.417849	0.0445222	0.00645467	0.0233829	0.022094	0.42926	0.286733	0.0146139	0.0415747	0.00369934	0.00505222	0.00712372	0.120655	0.132783	0.278145
67	0.157862	0.0151482	0.0163693	0.00434002	0.0783102	0.0130551	0.569452	0.0249128	0.210587	10.6641	0.291068	0.542587	0.0295036	0.329105	0.0146622	0.0220394	0.345221	0.0284066	0.0023378	0.0139555	0.0446478	0.0615333	0.0775122	0.0725807	0.0706284	0.0129034	0.0484551	0.0624333	0.00917978	0.203994	0.158786	0.065021	0.461599	0.0825295	0.0806131	0.00700798	0.0366083	0.00978475	0.640722	0.198891	0.0178355	0.196799	0.00451793	0.00620992	0.0350686	0.124232	0.110658	0.280364
68	0.208042	0.0167054	0.016966	0.00337125	0.0980242	0.0247544	0.389932	0.00611663	0.113966	6.78817	0.351681	0.423355	0.0075613	0.192231	0.00932043	0.0236041	0.297737	0.030568	0.00539725	0.0141549	0.0274155	0.0728491	0.0405005	0.068387	0.0649974	0.0275463	0.0523934	0.0631866	0.00503778	0.130952	0.238074	0.121711	0.398564	0.0643887	0.0745057	0.0072483	0.0200945	0.0097297	0.856178	0.222608	0.0243706	0.0626748	0.00448563	0.00590197	0.0243921	0.13236	0.12133	0.261737
69	0.11965	0.0191629	0.0251988	0.00218495	0.0941628	0.0203427	0.380197	0.0152891	0.186008	7.24121	0.237526	0.334622	0.0290531	0.24366	0.0144335	0.0232665	0.236121	0.0299487	0.00382374	0.0106936	0.022801	0.0738663	0.0343937	0.0607627	0.0564595	0.0472147	0.0897938	0.0699609	0.0014672	0.13942	0.0889168	0.0244557	0.549574	0.0859475	0.0661942	0.00501293	0.0296694	0.0120148	0.515544	0.203655	0.016972	0.0499411	0.00269835	0.0087447	0.0214996	0.153839	0.141943	0.373814
70	0.334899	0.0125568	0.0106794	0.00342272	0.0422536	0.00640125	4.22316	0.00442065	0.0806955	5.02872	0.32414	2.36552	0.722531	0.235872	0.449022	0.0365337	0.498059	0.0506827	0.0259696	0.0399201	0.0529521	0.0377209	0.0911713	0.0846952	0.0104005	0.00830821	0.0340961	0.00411096	0.00228392	0.237052	0.0392139	0.0614578	0.247005	0.000100229	0.0468199	0.00966933	0.0453075	9.76954e-05	0.328462	0.198907	0.0250567	0.0518443	0.00469004	0.00986354	0.0231118	0.0201501	0.0445115	0.064115
71	0.362145	0.036801	0.0142094	0.0154988	0.0432081	0.0129072	1.71343	0.00596619	0.128092	6.20544	0.227354	3.3448	1.04597	0.168011	0.0605096	0.0576042	0.441079	0.0518894	0.00322608	0.03753	0.0439719	0.0417882	0.0526407	0.0706589	0.0355709	0.00214719	0.043054	0.0264097	0.00316139	0.143847	0.152985	0.0863566	0.259327	0.00520171	0.0451287	0.00543923	0.0195294	0.000181592	0.565853	0.135215	0.0340105	0.130124	0.00807864	0.0150316	0.0280582	0.0471546	0.0473468	0.123956
72	0.277421	0.0617329	0.023342	2.95471e-05	0.0798466	0.0175672	0.455791	0.0155129	0.178799	7.58603	0.155049	0.285166	0.0233769	0.277073	0.0170946	0.0339879	0.566649	0.0622263	0.0073304	0.020682	0.0274155	0.0618239	0.158037	0.067515	0.0495819	0.0329057	0.0713957	0.0473297	0.00909838	0.154972	0.608039	0.207254	0.600984	0.0512067	0.0621659	0.00698617	0.0362418	0.00131443	0.806138	0.308642	0.0283129	0.105175	0.0042263	0.00129317	0.0241352	0.109499	0.122125	0.30341
73	0.0372817	0.0282704	0.0246591	0.050467	0.0977899	0.0109757	0.441509	0.00338153	0.244026	5.96217	0.543332	0.423126	0.0180634	0.405114	0.0144847	0.0352677	0.300304	0.0263438	0.00299589	0.00896289	0.0324285	0.0740376	0.0824655	0.0781199	0.022033	0.0304909	0.0924634	0.059043	0.00478556	0.136812	0.264342	0.0534996	0.565583	0.0717074	0.0200751	0.00311853	0.0329736	0.0227553	0.437581	0.27025	0.0137715	0.0593938	0.00300396	0.00405108	0.0173372	0.111236	0.129326	0.295586
74	0.307336	0.00962377	0.0137069	0.00392915	0.0741758	0.0170564	0.695309	0.00800867	0.16471	11.4238	0.290381	0.58824	0.0155554	0.0427074	0.171646	0.0174833	0.12403	0.0345397	0.00604601	0.0238637	0.0399413	0.0878157	0.0395509	0.0900783	0.0610772	0.030298	0.0516512	0.0441154	0.00404034	0.197117	0.137731	0.0363528	0.504928	0.0523621	0.0430808	0.0184609	0.0143743	0.0142884	1.1187	0.249813	0.0132943	0.0652996	0.00556379	0.0143363	0.0145016	0.107222	0.121711	0.281701
75	0.0971361	0.0111561	0.0222406	0.00206212	0.0992252	0.0204255	0.172145	0.00334749	0.192463	8.28815	0.271218	0.249146	0.0166905	0.269978	0.00695308	0.0216757	0.355877	0.0280632	0.0166864	0.0197379	0.0254632	0.0790563	0.0313668	0.0597791	0.447112	0.0327223	0.0897938	0.0639129	0.00172544	0.141616	0.367975	0.240462	0.661817	0.068134	0.103591	0.00301426	0.0329497	0.0195596	0.714382	0.374677	0.019753	0.0677816	0.00188532	0.00542581	0.041362	0.165866	0.180907	0.426578
76	0.48045	0.000734072	0.0123541	0.00817897	0.0536704	0.0097494	0.955064	0.00214144	0.1312	5.58347	0.0845666	0.618339	0.188614	0.306123	0.685989	0.0199569	0.392504	0.0670905	0.00948796	0.0130522	0.0291501	0.0500751	0.0548605	0.110978	0.0321847	0.0546212	0.0463394	0.00680648	0.00263219	0.297271	0.0713837	0.0518877	0.252177	0.00506662	0.0900854	0.0132314	0.0531426	0.0201751	1.19778	0.187889	0.016399	0.0113594	0.00191235	0.0038973	0.0175119	0.0486969	0.0779933	0.130015
77	0.258385	0.0335814	0.0177903	0.000970169	0.0768633	0.021014	0.483984	0.00544527	0.160482	7.13176	0.222689	0.358844	0.0355883	0.198915	0.142394	0.0234266	0.50496	0.0283896	0.00706874	0.0253271	0.0242587	0.0749993	0.026833	0.0403657	0.14626	0.0340271	0.0506124	0.0540064	0.0029741	0.126309	0.383864	0.128284	0.455356	0.0637651	0.0903587	0.00435914	0.0184097	0.0132417	0.483398	0.226005	0.0194078	0.0687127	0.00506127	0.00522462	0.0247528	0.118369	0.140944	0.280364
78	0.0325137	0.0328054	0.0181945	0.03515	0.0966297	0.00985002	0.866753	0.00431934	0.194101	6.86957	0.494533	1.10982	0.0340722	0.369242	0.18589	0.0309788	0.31925	0.0345757	0.00823173	0.0181387	0.0328695	0.0661046	0.0900326	0.0718181	0.0630485	0.0389697	0.0685874	0.0434828	0.00370185	0.152652	0.292045	0.134355	0.504517	0.0664257	0.0853893	0.00737213	0.0419818	0.0184808	0.328456	0.295289	0.0162214	0.0758318	0.00341599	0.00470226	0.0133257	0.0947009	0.118063	0.250659
79	0.257927	0.0553191	0.0280326	0.00597616	0.0586447	0.0245356	0.310025	0.0180561	0.112542	8.56338	0.407627	0.361136	0.0759933	0.284044	5.84744e-05	0.0381026	0.640248	0.0398623	0.0181074	0.0196864	0.0231827	0.0406496	0.0125538	0.156615	0.0569814	0.0221083	0.0665743	0.0520788	0.00225931	0.17107	0.288537	0.130147	0.507536	0.0604548	0.0671451	0.00364657	0.0243856	3.74336e-05	0.62703	0.271889	0.0312369	0.102733	0.00847579	0.00193474	0.0379854	0.115798	0.118092	0.223974
80	0.115273	0.00984478	0.0238718	0.00207449	0.0993346	0.036535	0.195596	0.0201888	0.180171	9.235	0.342161	0.204863	0.0252066	0.240026	0.0168231	0.0226777	0.386981	0.0236314	0.00499606	0.009393	0.026127	0.0680824	0.0463594	0.0522241	0.0563168	0.0504239	0.0821356	0.0626259	0.00414727	0.128883	0.206273	0.0739928	0.614726	0.0714953	0.110194	0.00409068	0.0375964	0.0148522	0.38793	0.274355	0.0196462	0.058014	0.00779482	0.00413252	0.032596	0.162761	0.158211	0.318744
81	0.306266	0.0373513	0.0182333	0.00478385	0.0765265	0.0197698	0.416649	0.00401806	0.182271	5.19938	0.170311	0.308895	0.0796813	0.159111	0.274824	0.0259451	0.59941	0.0448358	0.00499014	0.0125696	0.0361522	0.0681654	0.0308931	0.0689568	0.0559125	0.0391546	0.0461328	0.0257407	0.00277237	0.150163	0.196229	0.0690293	0.333684	0.0303293	0.0760772	0.00712066	0.0410432	0.0110997	0.778986	0.224504	0.0243802	0.0757574	0.00716534	0.00555851	0.026701	0.0819423	0.121856	0.198779
82	0.213741	0.0388375	0.0126815	0.0195732	0.0221543	0.00533639	0.790848	0.00289407	0.13247	2.29357	0.468204	0.914933	0.0820632	0.253489	0.178782	0.0311502	0.340818	0.0517553	0.0136826	0.0296812	0.0499919	0.0573169	0.119086	0.11325	0.0159911	0.0342414	0.0359316	0.00299505	0.00403886	0.304903	0.0382986	0.00811924	0.237951	0.00386766	0.0337355	0.0170769	0.054436	0.0200741	0.170917	0.211478	0.0240928	0.0902178	0.00856151	0.0100748	0.0165592	0.0300074	0.0523804	0.0621637
83	0.774012	0.0215941	0.00609544	0.000143433	0.0960593	0.0176944	0.291429	0.00857526	0.237378	6.026	0.40733	0.517218	0.0677378	0.30379	6.45132e-05	0.0878303	0.430779	0.0404205	0.00848698	0.0156105	0.0412026	0.0893443	0.0856608	0.107362	0.0563377	0.000176465	0.0776301	0.0508399	0.00427294	0.136812	0.407397	0.000132483	0.468445	0.00533453	0.0742174	0.00720417	0.0190613	0.000401239	1.02366	0.203394	0.0672884	0.228354	0.0137938	0.0260184	0.0684134	0.100195	0.118772	0.208913
84	0.240354	0.0283895	0.0228697	6.14009e-06	0.0840016	0.0234543	0.126989	0.00462825	0.119414	7.53893	0.193098	0.135911	0.000156031	0.230855	2.12465e-05	0.0336232	0.245445	0.029719	0.00415444	0.0363151	0.0270948	0.0636652	0.091012	0.0625043	0.0385635	0.0309739	0.100681	0.05388	0.00373313	0.126178	0.700356	0.00346099	0.391782	0.0657093	0.0525645	0.00290469	0.0436758	0.00640648	0.451777	0.215638	0.022506	0.126188	0.00440774	0.00501177	0.0397353	0.140838	0.101996	0.302408
85	0.176426	0.0290681	0.0197585	0.000713558	0.101467	0.0241366	0.337938	0.00491147	0.155612	6.73503	0.21556	0.235703	0.0164115	0.197976	0.142982	0.11639	0.389212	0.0182187	0.00492438	0.0119994	0.0162929	0.0660038	0.0447453	0.0554817	0.274855	0.021422	0.0487655	0.0642957	0.00419686	0.131549	0.513298	0.124449	0.478245	0.0728343	0.117509	0.00424094	0.0256478	0.0137508	0.61962	0.241323	0.0231282	0.0780955	0.00883466	0.00717499	0.0169701	0.137676	0.153648	0.296194
86	0.0513093	0.0116697	0.0213986	0.00655993	0.0932731	0.0310273	0.601167	0.0125194	0.214482	8.85196	0.407162	0.508964	0.00795004	0.312398	0.0153306	0.00695186	0.340423	0.0365576	0.00290106	0.0120281	0.0243876	0.0613228	0.107762	0.0843591	0.0543775	0.0386728	0.0970946	0.0641257	0.00495563	0.121862	0.150226	0.0441874	0.644242	0.0821442	0.217568	0.00445349	0.0395237	0.0135055	0.783322	0.275482	0.0114476	0.0285484	0.00269865	0.00562245	0.0258703	0.143216	0.132178	0.280364
88	0.408988	0.0131107	0.0268809	0.00523291	0.100771	0.0184218	0.220471	0.00722717	0.212244	10.0098	0.305024	0.339015	0.0512552	0.331182	0.0167327	0.0106266	0.359233	0.0330685	0.00580398	0.0147613	0.0264506	0.0737795	0.0737806	0.0677116	0.0486231	0.014631	0.086742	0.070015	0.00440904	0.107172	0.252193	0.0597388	0.742205	0.119509	0.062729	0.0061979	0.0292781	0.0190989	0.883944	0.222465	0.0139735	0.0825652	0.00400924	0.0481866	0.0222996	0.137676	0.151045	0.351499
89	0.144517	0.032592	0.0128984	0.00553305	0.0578596	0.0185281	2.97594	0.0137545	0.117882	6.96668	0.249066	1.45374	0.481005	0.176578	0.947521	0.029821	0.269829	0.0356809	0.00338737	0.0799291	0.0299407	0.0495405	0.0593674	0.0731964	0.0223186	0.0444542	0.0178451	0.00532236	0.00144015	0.0702864	0.0739623	0.0525128	0.231423	0.0166057	0.0504778	0.00412937	0.0173796	0.00806333	0.463923	0.134144	0.0179208	0.210776	0.00410151	0.0110009	0.0170228	0.0338103	0.0658617	0.0770266
91	0.0606559	0.0287228	0.0487719	0.148589	0.0409355	0.059951	1.14003	0.299156	1.13516	7.84075	0.0876067	0.838678	0.228293	0.2248	0.493599	0.0284142	0.329967	0.0249642	0.00679783	0.0126356	0.0635534	0.0698121	0.0395509	0.0456493	0.0802821	0.0762092	0.027655	0.0129505	0.00430824	0.0539539	0.0641552	0.0614945	0.309676	0.0357832	0.0570012	0.00438172	0.0191544	0.0201787	0.302164	0.240469	0.0180863	0.0749883	0.00468861	0.000872357	0.0165135	0.0249537	0.13212	0.222292
92	0.186008	0.037477	0.0298092	0.0123932	0.11384	0.0311416	0.288721	0.0027808	0.190531	11.1293	0.338146	0.280621	0.0232267	0.276126	0.0332574	0.0306862	0.498059	0.0368583	0.00509617	0.0225236	0.0264287	0.0897673	0.0578757	0.0594335	0.079657	0.0698555	0.0585392	0.0593013	0.00206775	0.134755	0.342511	0.197242	0.513499	0.0934008	0.0839661	0.00386135	0.0218147	0.014492	0.784463	0.239931	0.0210432	0.0986873	0.00627622	0.0123266	0.0313669	0.120096	0.141476	0.328459
93	0.113494	0.0118116	0.0269041	0.00108442	0.11248	0.0147278	0.369757	0.01272	0.191925	5.28598	0.46711	0.406293	0.0595432	0.268095	0.0311767	0.0224135	0.297186	0.0247332	0.00366373	0.00757821	0.0155833	0.0665145	0.0334724	0.0442635	0.0569627	0.0547971	0.0908313	0.0652142	0.00304765	0.114633	0.3876	0.12537	0.612523	0.100872	0.0781661	0.00497908	0.0231635	0.0204857	0.635063	0.237961	0.0181616	0.0752158	0.0052945	0.00591523	0.0321448	0.146416	0.145339	0.29617
94	0.547271	0.00338527	0.00632693	0.130031	0.231171	0.0146163	0.10444	0.00192266	0.0586431	1.03483	0.0171795	0.243845	0.000355587	0.0370142	0.000137127	0.0283849	0.772693	0.0145886	0.0101477	0.0193667	0.121495	0.0628954	0.218908	0.158115	0.334226	0.203119	0.0144682	0.00288303	0.0061132	0.0730548	2.08288	0.505434	0.0962127	0.00808854	0.261325	0.00525243	0.00677347	0.0122199	5.50533	0.435821	0.0311471	0.231454	0.00524136	0.0412015	0.207294	0.119718	0.23185	0.280364
95	0.472051	0.0477757	0.017835	0.00376762	0.0692367	0.021103	0.184638	0.0266148	0.217574	11.4535	0.340047	0.301974	0.0468591	0.249787	0.00435063	0.0690174	0.42168	0.0416906	0.00567717	0.0142228	0.0504068	0.0641482	0.0708751	0.0923485	0.0592823	0.0267628	0.0486037	0.0463676	0.00199327	0.195366	0.269719	0.115719	0.440518	0.0576353	0.0582941	0.00770309	0.030869	0.0196398	0.906789	0.295658	0.0353775	0.0385842	0.00744014	0.014662	0.021752	0.097937	0.136874	0.175525
96	0.211305	0.0260939	0.0280784	0.0118326	0.0681372	0.0297717	0.542446	0.053323	0.346692	9.37042	0.353844	0.581793	0.0713424	0.218502	0.032649	0.0486173	0.494147	0.0448674	0.0158064	0.0122817	0.0277828	0.0597602	0.0188992	0.154398	0.0858498	0.0133614	0.0684776	0.0116931	0.00254988	0.119265	0.0530026	0.149829	0.630875	0.0458099	0.0668113	0.00277272	0.0503879	0.0149312	0.32075	0.278038	0.026425	0.0916178	0.00677902	0.0087692	0.021979	0.0784579	0.107581	0.153362
97	0.068742	0.0554173	0.0243301	7.42433e-05	0.0956696	0.0190847	1.19461	0.0170967	0.219078	10.332	0.110283	1.11666	0.423973	0.250539	0.0716133	0.0235791	0.509339	0.0773939	0.00823616	0.0330211	0.0684924	0.114111	0.195657	0.0956092	0.0331236	0.0208812	0.0392049	0.0386371	0.00853811	0.0840249	0.274974	0.13779	0.222067	0.255993	0.092992	0.00569837	0.0250268	2.91809e-06	0.319752	0.221603	0.0266182	0.0717883	0.00371043	0.00147812	0.00522811	0.0874025	0.112158	0.268204
98	0.0887055	0.0481655	0.013179	0.000174345	0.0653362	0.0134326	0.490027	0.0325008	0.249939	7.35804	0.305569	0.64613	0.0331299	0.260406	0.0802746	0.0911761	0.507425	0.0438641	0.00850345	0.0201673	0.0412974	0.0502218	0.125245	0.127573	0.0586849	0.00370133	0.0400477	0.0271784	0.00397431	0.229662	0.174073	0.106739	0.376569	0.0425986	0.0850283	0.00763366	0.0483883	9.78544e-05	0.416019	0.296743	0.0314305	0.0600673	0.00466764	1.85398e-05	0.0273137	0.0684837	0.10463	0.161295
99	0.0570681	0.0381123	0.0225548	0.00380373	0.0841362	0.0238122	1.12857	0.039218	0.11187	8.00299	0.397722	0.663382	0.0759382	0.242621	0.109421	0.021207	0.449246	0.0401098	0.00538118	0.0174363	0.0363662	0.0772115	0.0509206	0.0718181	0.122428	0.055405	0.0665704	0.02383	0.00323867	0.059323	0.0101649	0.0439127	0.58266	0.0428736	0.110867	0.00615733	0.0665488	0.0131009	0.0472723	0.204411	0.0139232	0.022749	0.00313493	0.00543433	0.023649	0.119399	0.125937	0.291765
101	0.258926	0.130408	0.00531851	0.0128927	0.0421364	0.0126437	0.123542	0.00294704	0.0756744	2.86077	0.111235	0.240713	0.0965536	0.18693	0.420997	0.0554363	0.471195	0.0247404	0.00408748	0.201482	0.0853698	0.119302	0.0886482	0.14256	0.0731007	0.0118085	0.0142467	0.00954458	0.00209512	0.190181	0.27503	0.0518877	0.186714	0.0667158	0.10524	0.0108947	0.0339158	0.0191648	0.793426	0.253725	0.0238908	0.031985	0.00363453	0.0100248	0.0197585	0.0558285	0.100882	0.114919
102	0.272271	0.0304488	0.0233685	0.00011811	0.0965805	0.0252885	0.117458	0.00646934	0.153293	8.74302	0.12984	0.0591135	0.000267094	0.207987	9.09951e-05	0.017875	0.317308	0.024398	0.0106688	0.0123665	0.0312083	0.0639562	0.0258977	0.0729321	0.015373	0.0308261	0.0728154	0.0662514	0.00341177	0.138316	0.444024	0.154089	0.537178	0.0799492	0.0686362	0.00595492	0.0257748	0.0216914	0.855599	0.250159	0.0255306	0.318393	0.00415757	0.0068342	0.0217593	0.137676	0.140386	0.30708
103	0.0392296	0.0591011	0.0183312	0.0579143	0.0874826	0.040893	0.285613	0.00819096	0.156987	11.8422	0.182777	0.185611	0.0412303	0.22286	0.141352	0.0278574	0.762038	0.0508217	0.0170229	0.0230204	0.0883286	0.104309	0.0385387	0.117343	0.10836	0.042407	0.0612072	0.0515162	0.0028188	0.142974	0.306905	0.321532	0.623659	0.106875	0.0613915	0.00441584	0.0372971	0.0146444	0.576627	0.358861	0.0207186	0.0694216	0.00495859	0.00669456	0.0211759	0.116794	0.146207	0.259138
104	0.0193536	0.0199539	0.0191913	3.17664e-05	0.0919456	0.0258967	1.27828	0.0411052	0.149883	11.4538	0.747765	1.27539	0.0703128	0.275896	0.148381	0.0118743	0.489983	0.0339959	0.00573657	0.0149389	0.0316088	0.0680824	0.0972116	0.0843169	0.213062	0.0467882	0.0645868	0.0503436	0.00401229	0.150718	0.181326	0.571169	0.538006	0.0748813	0.0716313	0.00321397	0.0251501	0.0197043	1.16828	0.37436	0.0137632	0.0163905	0.00372582	0.00537184	0.0121515	0.106519	0.12233	0.254197
106	0.0462806	0.0193178	0.0199743	8.24108e-05	0.110999	0.0366641	0.775866	0.0230705	0.198718	7.42412	0.629884	1.14052	0.0464964	0.368094	0.0284904	0.0252859	0.406193	0.0217158	0.00381248	0.0137698	0.0255456	0.0571071	0.0543309	0.056783	0.102576	0.0377237	0.0881198	0.0533537	0.00195101	0.226836	0.157129	0.129726	0.545217	0.0773402	0.293292	0.00829018	0.0242289	0.029255	0.879176	0.413082	0.0188181	0.0413538	0.00380144	0.014069	0.00990537	0.134177	0.1525	0.296925
107	0.518538	0.0337919	0.0286337	0.0124734	0.100518	0.0190509	0.230665	0.00473016	0.156662	5.48445	0.13936	0.264383	0.0501796	0.133171	0.656293	0.0219954	0.637368	0.053745	0.00384372	0.0133282	0.0371528	0.0848982	0.0797272	0.0660423	0.0651484	0.0368166	0.0419768	0.00481887	0.00219302	0.169256	0.0489042	0.116826	0.244912	0.0269882	0.0770537	0.00737253	0.0762396	0.0132034	1.10376	0.235282	0.0162484	0.0857089	0.00517356	0.0182744	0.0294506	0.0862153	0.126076	0.218007
108	0.157851	0.0262282	0.011475	0.279249	0.0429106	0.00998284	2.09983	0.00403057	0.095981	2.22778	0.122318	2.12272	0.291901	0.249034	0.212716	0.093823	0.506799	0.0293162	0.00416	0.017195	0.133658	0.0314812	0.119619	0.140359	0.0242671	0.0123053	0.0225438	0.00297698	0.00449259	0.149238	0.519779	0.0750584	0.353239	0.0333981	0.0989499	0.00555656	0.0221595	0.0503048	1.91874	0.185197	0.0360579	0.0267787	0.00979641	0.0496944	0.106396	0.00811733	0.0244936	0.0399213
109	0.00454553	0.028067	0.0261059	0.000187539	0.114327	0.0209175	0.294182	0.0147427	0.204179	7.23445	0.348258	0.318432	0.0181637	0.350157	0.0170827	0.00918207	0.348028	0.029423	0.00802137	0.0104559	0.035267	0.0812334	0.0840624	0.0659032	0.0334375	0.0855732	0.101647	0.0674288	0.00225566	0.143882	0.319699	0.0430771	0.63389	0.0891331	0.0584256	0.00491452	0.0291327	0.0200263	0.270241	0.305692	0.013103	0.254234	0.00205905	0.00254404	0.0188843	0.150915	0.158723	0.327858
110	0.113876	0.0713703	0.0151378	7.94864e-05	0.0196747	0.0111672	5.35585	0.00287723	0.130928	4.37987	0.99631	3.56527	0.507088	0.266305	0.198739	0.0313262	0.790072	0.0694499	0.0139485	0.0356574	0.0477328	0.0467966	0.131094	0.143068	0.317047	2.50323e-05	0.0509818	0.00176038	0.00659851	0.308959	0.0470723	0.0146866	0.266436	0.000319039	0.0337355	0.013935	0.0518531	0.0142265	0.0986554	0.299191	0.0262856	0.172086	0.00583461	0.000566922	0.00958384	0.0352294	0.0672083	0.0585203
111	0.0923189	0.0560671	0.0271982	2.32872e-05	0.0869859	0.0233216	0.585287	0.0055325	0.0958835	7.39997	0.313367	0.643746	0.0530195	0.224166	0.140174	0.0172366	0.668415	0.0554519	0.00487789	0.0185526	0.0334343	0.100055	0.0830345	0.11733	0.026539	0.0407264	0.0692897	0.0153228	0.00286782	0.0979688	0.0666684	0.0534444	0.543455	0.0530471	0.123136	0.00492404	0.0646594	0.0134738	0.133523	0.237221	0.0174244	0.0871183	0.00378467	0.0039784	0.0145377	0.110866	0.131296	0.231445
112	0.285235	0.0236811	0.0239729	0.00251478	0.114827	0.00639603	0.369848	0.0210864	0.155523	10.1961	0.425869	0.415129	0.0256489	0.298303	0.00626371	0.0129231	0.283206	0.0295452	0.00501413	0.0108391	0.0189853	0.0684446	0.0565056	0.0658487	0.0351339	0.0829685	0.080225	0.0241548	0.00393128	0.151717	0.128375	0.0307491	0.441596	0.0486588	0.0522632	0.00601897	0.0811372	0.00669458	0.289568	0.142747	0.0140441	0.0471912	0.00415941	0.00666131	0.0407735	0.150201	0.1215	0.398355
113	0.775132	0.0594366	0.0197681	7.97927e-05	0.0709193	0.0194459	0.421054	0.00963613	0.142797	11.3878	0.242797	0.391629	0.0695006	0.265729	0.0800581	0.0102183	0.495975	0.0393737	0.0141242	0.0159517	0.0456702	0.110895	0.0699806	0.123282	0.0781955	0.0288276	0.0762351	0.0113133	0.00219027	0.0621859	0.0549361	0.0498811	0.666442	2.82713e-07	0.0850358	0.00877163	0.0739114	0.000180182	0.337827	0.261148	0.023602	0.152607	0.00569616	0.000963721	0.042031	0.131867	0.120487	0.265082
114	0.467852	0.0416328	0.0147877	0.00460821	0.0457196	0.00937037	1.58407	0.0051664	0.131928	3.97289	0.536354	2.55706	0.389631	0.129522	0.079708	0.0539356	0.380086	0.0452245	0.00731596	0.0193244	0.0621051	0.0680824	0.0354947	0.0847407	0.033671	0.00439336	0.0670732	0.0109083	0.0014331	0.146729	0.0440616	0.0331653	0.274853	0.00790361	0.0731516	0.00714506	0.0417374	0.000129901	0.462585	0.157351	0.0467683	0.131925	0.0154264	0.0152537	0.0408358	0.0579513	0.0884362	0.150345
115	0.617261	0.0294788	0.038495	0.0199618	0.0761542	0.0316942	0.569967	0.00941946	0.14381	9.80937	0.316759	0.596283	0.0307346	0.273801	0.000301749	0.0169206	0.434724	0.0442783	0.00578472	0.036352	0.0435483	0.0495165	0.0886415	0.0535395	0.0426124	0.000134345	0.0415527	0.051975	0.00304198	0.132354	0.275219	0.156509	0.433624	0.058332	0.0337355	0.00666946	0.0319463	0.00021911	0.797195	0.248007	0.0328771	0.147252	0.0047362	3.50523e-05	0.0333159	0.103176	0.119471	0.204553
116	0.466274	0.00785799	0.0160221	0.000268763	0.0728717	0.0184546	0.319211	0.00981494	0.185793	9.30807	0.189418	0.352275	0.156501	0.233242	0.00039698	0.0190152	0.468565	0.0272342	0.00891406	0.0129383	0.0518326	0.0680824	0.130384	0.0815038	0.0492542	0.0136105	0.0636395	0.0109375	0.00312879	0.0869048	0.06161	0.0427343	0.54877	0.000404151	0.0702455	0.00971362	0.0940493	0.000420521	0.268826	0.211785	0.033459	0.163406	0.00646962	0.000128056	0.0457308	0.140954	0.139787	0.302292
117	0.485782	0.0464822	0.0253704	6.08116e-05	0.119391	0.0238237	0.132364	0.00870679	0.174982	7.48548	0.223488	0.105013	0.0210043	0.201958	0.0754222	0.0102572	0.640001	0.0448674	0.0128159	0.0179663	0.0586823	0.127803	0.0395497	0.117758	0.0718397	0.0715235	0.0873466	0.0177276	0.00257875	0.107317	0.0423914	0.0454688	0.583154	0.0324385	0.102463	0.00459895	0.0973958	0.0153428	0.247214	0.339346	0.0179032	0.0880856	0.00297661	0.00352414	0.0535821	0.18291	0.161315	0.35544
118	0.402172	0.0386966	0.0215189	0.000241298	0.0280784	0.0129394	0.304351	0.014994	0.201666	4.68436	0.213861	0.355715	0.000618665	0.180518	0.000324982	0.0221449	0.558088	0.0535017	0.0102584	0.0241389	0.0537647	0.0795532	0.142632	0.174133	0.0314643	9.98517e-05	0.0373144	0.00511932	1.77003e-06	0.25511	0.972067	0.0220225	0.392634	0.000599149	0.0195679	0.00978481	0.0651212	0.000571727	0.328313	0.269338	0.038193	0.180311	0.00739188	0.000171069	0.0218438	0.0439962	0.0600328	0.10379
119	0.284738	0.0378388	0.0223838	0.000862577	0.0936511	0.032909	0.0835899	0.00739007	0.164348	8.69367	0.258007	0.166649	0.0502701	0.226707	0.0157846	0.0182511	0.410647	0.0401243	0.00671025	0.0133799	0.0422426	0.0895844	0.0522146	0.0924476	0.462082	0.0424318	0.0603219	0.0149382	0.0028453	0.0987809	0.052599	0.0523203	0.575172	0.0549742	0.0636897	0.0076045	0.0795473	0.0123591	0.236821	0.22945	0.0204178	0.0194211	0.00236379	0.00827076	0.0279611	0.12771	0.13505	0.280364
120	0.269058	0.0259355	0.0331816	1.89337e-05	0.132933	0.0578206	0.0953235	0.0155968	0.165851	8.24069	0.435817	0.168252	0.0141514	0.280167	5.96562e-05	0.0086855	0.319193	0.0226491	0.00726968	0.013367	0.0211733	0.0746589	0.0632915	0.0609283	0.0307069	0.0574235	0.0897938	0.0256735	0.00546941	0.204069	0.260562	0.033457	0.47773	0.0345325	0.107043	0.00725407	0.101481	0.0149162	0.400674	0.26835	0.0164451	0.0786851	0.00287368	0.00364834	0.0157035	0.176796	0.153836	0.39764
121	0.258856	0.0632472	0.00891316	0.00352081	0.0335874	0.00700085	3.17348	0.0105932	0.102059	7.25743	0.260815	2.36129	0.392833	0.32238	0.234096	0.0108713	0.480593	0.0471794	0.00358332	0.0329108	0.0728207	0.0523021	0.0766848	0.0850663	0.0390933	0.00773166	0.0229034	0.00920915	0.00190903	0.199992	0.0842756	0.0551988	0.266051	0.0176698	0.0377336	0.00846863	0.0232454	0.0167658	0.311125	0.176653	0.0145179	0.0615704	0.00263621	0.00589814	0.0152451	0.0359353	0.061538	0.100617
122	0.222279	0.0274993	0.0237542	0.00510995	0.106236	0.0210182	0.333808	0.0222686	0.204043	7.9316	0.352446	0.208903	0.0512841	0.279885	0.0279778	0.0103177	0.288601	0.0315848	0.00518927	0.0108399	0.0289052	0.0901738	0.0763869	0.0693267	0.116866	0.0446216	0.0975103	0.0498725	0.00250217	0.0665921	0.195929	0.0627353	0.409321	0.342135	0.0416851	0.00420425	0.0215671	0.0154136	0.297654	0.189175	0.00989958	0.0536148	0.00256663	0.00378175	0.0217984	0.116691	0.15481	0.293919
123	0.366294	0.00420465	0.016338	9.68673e-05	0.114827	0.0122464	0.188089	0.00477359	0.0844816	3.38133	0.0234436	0.160359	0.0486068	0.37755	8.10469e-05	0.0564782	0.580158	0.0120148	0.00418932	0.0277187	0.0903423	0.0767566	0.0366089	0.120042	0.176887	0.103808	0.0168881	0.00849455	0.00196219	0.051609	2.30629	0.461741	0.197292	0.0322237	0.0654052	0.00538975	0.00497771	0.186074	5.99302	0.463467	0.0287195	0.108397	0.0035654	0.0137613	0.140091	0.00750056	0.0133248	0.0158783
