# Supplementary material for: Dietary habits and vaginal environment: can a beneficial impact be expected?
Source: Front Cell Infect Microbiol. 2025 Jun 18;15:1582283. doi: 10.3389/fcimb.2025.1582283 (PMC12213695; doi:10.3389/fcimb.2025.1582283)
Supplement: Supplementary file 2 [file DataSheet2.xls]

## Sheet: Sheet1
sample	total Proteins	animal proteins	veg. Proteins	total lipids	animal lipids	veg. Lipids	saturated FA	monoins. FA	linoleic acid	linolenic acid	other PUFA	starch	carbo	fiber	Alcohol	Energy kcal	MEDILITE
1	90.048	61.799	28.207	85.147	42.044	43.163	30.773	36.835	8.793	0.797	0.144	134.401	101.22	21.882	0	2012.02	7
2	116.977	73.822	43.127	86.909	31.266	55.691	24.025	43.246	10.069	0.982	0.184	239.733	98.047	34.09	0.415	2524.25	14
3	54.988	22.255	32.699	70.341	30.533	39.837	24.2	29.969	7.818	0.773	0.137	119.092	138.789	27.789	0.618	1834.38	12
4	65.34	30.794	34.831	94.193	37.881	56.378	27.479	42.004	13.334	1.23	0.637	146.401	98.374	28.789	1.428	2035.88	14
5	76.91	56.261	20.598	89.194	32.789	56.417	23.246	45.933	9.452	1.068	0.344	99.076	74.462	17.321	6.185	1804.03	8
6	102.234	67.582	34.594	104.074	45.407	58.759	30.676	49.255	12.564	1.202	0.249	177.084	88.106	28.443	1.787	2354.71	13
7	73.211	38.992	34.143	64.272	24.699	39.655	17.377	30.294	9.726	0.782	0.233	195.845	79.528	26.314	3.647	1931.57	12
8	41.883	24.082	17.718	47.082	22.229	25.001	14.081	23.868	4.975	0.406	0.465	116.858	46.08	10.755	5.314	1240.78	11
9	71.952	40.479	31.444	91.742	28.594	63.167	22.072	47.716	11.117	1.257	0.239	146.793	79.356	26.407	1.092	1970.05	13
10	95.163	71.886	23.167	91.838	50.255	41.805	29.225	39.557	12.935	0.812	0.557	153.189	84.634	18.726	6.686	2148.2	12
11	122.487	94.218	28.2	127.026	71.502	55.648	38.442	59.308	16.267	1.129	1.112	167.294	75.886	19.812	1.983	2560.17	13
12	57.215	39.544	17.608	81.128	23.046	58.178	18.373	47.621	7.471	0.875	0.186	71.49	58.24	17.254	4.567	1477.87	10
15	50.895	38.598	12.251	44.935	22.372	22.658	13.598	20.393	5.91	0.441	0.203	64.987	66.908	10.717	1.125	1111.2	8
16	79.586	57.464	22.119	90.566	49.035	41.69	29.04	40.574	11.489	0.728	0.482	127.291	99.465	17.629	5.286	2024.94	11
17	52.487	31.077	21.411	55.918	29.103	26.894	19.309	23.162	6.143	0.494	0.434	101.241	75.021	17.587	2.156	1392.3	10
18	44.693	25.393	19.15	40.33	20.727	19.703	13.167	19.031	4.096	0.35	0.145	126.131	67.416	13.123	2.153	1284.19	10
19	76.866	62.433	14.419	75.466	42.546	33.032	21.597	35.756	9.714	0.688	0.401	85.098	51.193	13.294	5.667	1538.73	8
21	71.821	44.52	27.208	73.321	30.13	43.294	20.582	34.275	10.406	0.696	0.198	155.651	80.898	20.142	17.979	1961.23	12
22	81.193	51.11	30.023	95.35	41.855	53.553	29.052	44.729	11.568	0.802	0.407	154.865	89.468	22.596	9.35	2166.23	12
23	68.261	38.648	29.531	81.754	27.486	54.392	21.406	40.139	10.998	1.099	0.261	129.41	68.93	24.628	4.774	1789.06	15
24	69.233	42.469	26.674	70.49	40.866	29.737	23.879	30.667	7.93	0.53	0.826	147.988	113.287	21.505	7.992	1951.69	12
25	62.586	40.868	21.733	61.043	21.757	39.287	13.508	30.791	7.794	0.936	0.721	82.727	77.155	17.418	6.904	1452.09	12
26	76.823	28.492	48.101	94.317	23.795	70.666	22.123	48.376	13.353	1.323	0.258	242.979	114.792	36.368	0.678	2511.55	16
27	65.701	40.838	24.784	74.941	34.365	40.702	22.87	33.899	9.209	0.83	0.223	118.063	119.27	22.612	0	1833.74	13
28	73.592	51.418	22.056	74.725	41.732	33.112	24.739	32.047	8.788	0.82	0.474	111.882	93.147	17.693	2.31	1753.45	11
29	188.301	128.261	59.708	215.439	129.391	86.953	72.221	86.131	28.745	2.023	2.839	394.942	285.924	37.395	4.074	5297.88	9
30	79.769	62.141	17.544	75.854	41.626	34.335	23.919	32.689	11.35	0.638	0.376	99.344	91.032	14.332	5.667	1757	9
31	45.85	27.686	18.104	55.247	25.2	30.13	16.236	25.932	6.884	0.584	0.399	101.411	72.801	14.703	2.763	1354.31	10
33	59.531	4.604	54.825	65.275	7.783	57.538	12.665	36.643	9.253	1.118	0.011	213.905	122.214	50.136	2.287	2113.07	15
34	91.284	65.844	25.481	38.66	29.194	9.602	12.928	12.442	4.927	0.828	0.417	101.535	81.054	25.561	0.203	1398.59	11
36	72.62	41.947	30.549	92.167	32.321	59.96	25.06	48.478	10.557	0.947	0.231	173.943	139.154	27.203	0	2299.29	16
37	96.268	54.678	41.552	107.579	43.946	63.869	29.639	51.249	14.821	0.936	0.599	216.991	123.665	36.886	3.01	2655.75	16
39	65.314	22.069	43.196	124.676	29.178	95.529	27.139	52.906	30.03	3.984	0.22	144.011	129.222	42.346	5.671	2454.49	15
40	100.686	74.754	25.904	109.503	60.683	48.966	35.757	45.442	15.299	1.081	0.687	144.96	150.012	22.188	1.93	2515.5	11
41	70.186	56.393	13.75	58.5	28.473	30.13	15.46	27.092	7.871	0.611	0.28	47.275	70.304	11.211	4.728	1283.4	9
42	67.111	40.93	26.073	83.238	39.446	43.898	25.463	40.418	9.019	0.751	0.321	158.223	121.521	22.538	2.824	2089.66	11
43	63.875	48.556	15.299	53.475	27.774	25.807	15.038	26.55	5.408	0.512	0.281	87.176	36.093	12.523	0.639	1204.54	9
44	61.05	31.336	29.698	81.741	33.382	48.468	23.102	38.258	11.615	0.871	0.353	136.696	136.005	27.536	3.525	2030.89	14
45	99.095	72.277	26.699	116.609	58.129	58.625	38.16	52.909	15.249	0.936	0.487	136.758	109.881	22.086	15.329	2478.71	14
46	57.928	27.964	29.896	61.788	26.386	35.422	17.679	27.883	8.089	0.987	0.028	112.075	79.054	29.016	0.678	1514.3	12
47	58.185	40.204	17.965	65.532	28.441	37.144	18.787	32.705	7.162	0.736	0.276	75.401	62.386	10.679	6.68	1389.23	7
48	94.315	45.128	49.16	140.756	40.685	100.174	34.584	71.313	17.051	1.991	0.129	161.826	179.733	48.116	12.091	3017.67	15
49	61.577	48.727	12.813	57.775	29.027	28.801	16.426	29.649	5.454	0.581	0.273	66.365	29.059	10.288	5.732	1163.38	8
50	57.246	39.447	17.769	81.212	43.919	37.321	26.725	34.996	10.054	0.863	0.116	112.182	89.313	14.461	3.417	1740.81	9
51	45.818	31.796	13.964	47.073	22.316	24.81	15.539	21.16	5.271	0.461	0.107	82.313	52.219	11.072	2.912	1131.78	9
52	104.052	69.577	34.419	85.412	44.473	40.988	26.423	38.789	10.904	0.964	0.325	202.532	86.041	31.742	0.405	2271.03	11
53	61.312	40.407	20.893	91.228	31.628	59.675	24.126	48.575	11.129	0.74	0.537	110.125	63.205	14.944	7.27	1770.62	10
54	82.634	58.571	23.947	91.231	54.871	36.449	34.282	37.732	9.745	0.828	0.271	137.172	63.811	18.966	0.82	1912.12	11
55	64.519	46.587	17.862	66.067	35.173	30.959	22.093	29.216	6.974	0.629	0.244	102.686	72.153	16.886	2.058	1521.93	8
56	68.235	42.048	26.135	85.193	36.22	49.051	24.761	39.95	10.433	1.081	0.433	97.561	112.292	19.775	19.443	1969.35	12
57	64.697	41.784	22.869	71.598	30.963	40.782	20.269	35.729	8.306	0.788	0.271	94.766	101.377	19.672	19.029	1775.34	12
58	44.238	27.973	16.209	51.303	20.413	30.96	13.938	26.004	5.822	0.568	0.24	81.706	65.741	16.859	14.665	1296.95	13
59	79.133	48.324	30.765	105.576	39.271	66.424	28.925	51.299	14.044	1.206	0.567	124.788	160.457	30.563	10.519	2424.68	14
60	59.292	35.552	23.684	77.786	40.512	37.484	27.335	35.657	7.077	0.581	0.564	123.691	102.98	17.562	0	1789.04	11
61	64.06	43.026	20.916	60.047	35.932	24.248	23.941	24.857	5.459	0.405	0.199	143.034	83.912	14.278	3.802	1675.42	9
62	71.139	40.325	30.733	91.965	23.877	68.151	21.567	50.361	10.23	0.845	0.2	161.57	114.354	27.272	0.453	2151.98	13
63	93.733	64.837	28.875	115.746	65.657	50.246	39.68	50.067	12.979	1.279	1.304	151.419	128.444	27.666	6.847	2517	13
64	164.93	109.895	54.939	179.116	80.079	99.262	54.39	81.636	21.587	1.849	0.611	252.058	233.822	54.475	0.227	4104.78	13
65	74.561	50.26	24.22	65.148	37.528	27.793	23.203	26.37	6.594	0.629	0.414	139.054	98.744	19.781	4.362	1806.33	13
66	75.496	33.895	41.606	108.276	40.085	68.209	30.998	51.96	13.2	1.291	0.185	176.357	82.773	31.286	7.259	2305.51	13
67	65.267	37.425	27.737	52.129	21.135	31.1	14.491	24.664	6.439	0.582	0.099	167.378	117.684	27.013	0	1803.31	15
68	53.378	35.156	18.173	50.838	20.994	29.91	14.714	27.355	4.312	0.498	0.146	118.041	43.035	14.903	0	1275.98	11
69	82.893	56.114	26.593	101.82	51.821	50.099	31.486	44.45	14.717	0.771	0.761	170.93	167.452	23.769	0.43	2527.23	13
70	84.322	45.689	38.396	123.261	60.096	63.21	44.892	55.403	9.944	0.736	0.055	208.14	244.133	41.333	0	3145.67	15
71	66.623	42.278	24.317	69.163	15.985	53.182	15.058	38.68	7.303	0.82	0.229	83.453	122.597	26.8	3.372	1685.55	13
72	84.099	60.32	23.657	88.868	56.797	32.099	32.522	33.622	11.513	0.954	0.675	135.429	111.168	23.486	4.337	2093.98	11
73	65.606	42.527	23.038	73.31	33.853	39.526	20.716	36.994	7.576	0.818	0.4	113.691	102.2	21.228	5.011	1767.12	11
74	86.561	56.121	30.366	68.363	34.756	33.638	20.785	31.981	7.444	1.047	0.246	164.74	100.765	23.669	5.104	1992.22	13
75	65.989	39.111	26.708	67.916	44.027	24.052	26.669	27.129	7.431	0.527	0.425	173.903	99.282	19.286	2.355	1916.79	12
76	65.339	33.677	31.567	90.72	22.85	67.968	20.128	47.412	13.256	1.474	0.104	134.405	79.525	26.54	5.608	1921.07	15
77	95.836	69.38	26.26	106.432	59.722	46.951	39.73	47.016	10.307	0.826	0.389	165.937	158.834	22.427	0	2559.24	13
78	63.098	43.557	19.53	74.215	31.95	42.295	23.276	33.437	9.419	0.814	0.385	90.298	104.242	16.886	18.543	1781.14	9
79	120.477	70.329	50.056	137.596	60.383	77.343	42.222	64.784	15.101	1.536	0.462	220.031	327.195	47.388	0.639	3784.25	15
80	48.692	28.434	20.222	35.539	14.768	20.8	9.452	17.978	4.402	0.408	0.168	143.793	19.449	11.379	0.391	1130.09	10
81	77.653	59.405	18.171	65.049	40.185	24.949	22.094	27.635	7.49	0.746	0.265	126.228	71.673	11.464	3.04	1660.04	7
82	60.241	34.594	25.606	68.662	26.633	42.063	20.132	29.876	9.917	0.812	0.106	110.793	73.667	20.618	1.675	1563.25	13
83	66.489	40.111	26.308	65.248	35.557	29.743	21.217	28.288	8.971	0.628	0.164	152.019	58.984	17.233	0.43	1651.56	12
84	74.392	46.759	27.589	89.935	35.394	54.634	23.677	47.118	9.336	1.082	0.258	145.168	88.082	23.35	3.971	2012.78	12
85	90.116	68.443	21.922	116.763	61.862	54.923	38.346	56.001	10.414	0.951	0.465	82.125	102.285	22.775	0.618	2105.73	11
86	72.261	48.124	24.063	89.409	35.35	54.138	24.517	46.077	9.67	0.826	0.246	121.063	76.47	20.292	1.803	1847.83	12
88	70.796	38.103	32.623	88.417	34.14	54.517	26.184	43.879	9.624	0.907	0.566	185.153	98.468	26.86	0.451	2146.92	12
89	53.42	39.963	13.42	46.6	25.045	21.678	15.415	20.761	4.633	0.577	0.259	55.542	86.545	14.992	2.287	1182.97	10
91	58.568	36.182	22.373	54.942	26.178	28.888	16.249	25.947	6.631	0.511	0.302	125.997	58.723	18.827	0.436	1424.88	14
92	47.64	29.776	17.738	68.462	35.014	33.71	22.501	32.855	5.522	0.454	0.554	126.644	74.116	11.242	1.988	1579.34	11
93	97.325	66.498	30.924	116.363	66.787	49.634	39.948	47.585	14.743	1.159	0.937	150.705	139.838	25.439	2.058	2544.01	14
94	86.089	60.918	25.115	87.572	45.065	42.597	27.727	38.788	10.853	0.911	0.263	131.505	67.536	18.448	6.167	1922.19	11
95	85.903	39.408	46.486	90.53	28.022	62.528	22.442	41.373	12.856	1.407	0.14	175.533	117.558	38.869	3.276	2282.06	14
96	54.77	33.245	21.449	63.795	27.548	36.426	17.492	31.584	8.031	0.676	0.493	121.39	69.925	14.647	21.635	1664.73	13
97	87.906	69.307	18.546	50.164	29.135	21.089	15.244	19.515	8.768	0.535	0.543	97.634	78.769	15.03	5.623	1506.23	9
98	57.139	38.228	18.867	68.99	34.554	34.499	22.327	30.209	8.582	0.659	0.206	97.764	70.697	19.051	0.639	1486.86	13
99	55.099	21.529	33.282	80.986	31.053	50.186	24.488	39.722	8.754	0.808	0.622	157.517	135.148	26.025	8.493	2115.03	13
101	63.114	43.587	19.397	63.158	38.52	24.745	21.004	27.15	6.514	0.504	0.178	119.23	87.355	13.306	7.482	1650.47	9
102	87.107	64.994	22.087	102.785	49.218	53.664	35.312	49.25	8.678	0.942	0.233	139.596	81.681	17.748	15.045	2211.32	12
103	96.69	44.457	52.17	100.997	40.786	60.326	28.856	48.212	11.447	1.013	0.551	323.775	145.049	41.696	15.022	3162.41	15
104	64.498	28.62	35.801	87.9	34.11	53.86	24.083	36.435	13.887	1.275	0.16	122.373	129.121	31.38	0	1996.91	12
106	51.158	33.483	17.588	57.653	31.376	26.37	18.968	25.472	7.006	0.52	0.247	105.239	49.228	12.672	8.089	1359.06	10
107	81.447	42.257	39.135	106.734	41.806	65.023	32.534	47.424	13.863	1.674	0.217	131.052	105.235	34.905	3.818	2215.07	14
108	72.667	47.584	25.053	70.19	18.84	51.373	17.765	39.26	6.583	0.908	0.099	111.561	123.074	28.815	14.246	1907.05	14
109	100.822	74.222	26.571	111.748	61.65	50.13	40.682	40.912	20.414	0.76	0.334	160.854	61.211	23.029	9.251	2309.82	10
110	78.717	45.896	32.739	63.076	29.33	33.851	17.991	30.349	8.351	0.54	0.267	226.727	63.822	17.58	3.753	1998.37	9
111	60.339	37.562	22.719	68.009	32.712	35.382	19.973	35.43	6.578	0.579	0.243	152.991	68.567	13.852	12.491	1773.56	11
112	75.996	53.865	22.03	95.212	44.12	51.164	28.172	44.484	10.493	1.163	0.393	121.39	92.605	20.094	6.847	2013.76	9
113	96.997	63.097	33.82	113.965	66.287	47.744	39.421	50.385	11.008	0.955	0.333	183.254	147.81	29.093	0.866	2662.58	10
114	23.454	13.2	10.172	29.408	11.279	18.204	7.825	15.255	2.442	0.356	0.003	46.534	45.729	11.064	0.415	708.421	7
115	73.724	55.302	18.41	85.316	55.517	30.002	33.388	33.019	9.45	0.548	0.936	119.592	150.594	15.652	5.36	2114.55	9
116	59.332	33.621	25.637	69.6	21.942	47.771	17.608	36.96	8.924	0.748	0.291	135.604	74.82	20.28	4.156	1687.9	10
117	95.654	73.985	22.029	85.38	53.457	32.068	31.257	37.388	8.955	0.479	0.568	149.973	60.933	12.324	1.736	1954.62	9
118	63.11	39.328	23.744	75.747	30.615	45.184	22.871	36.895	7.954	0.76	0.162	113.638	55.677	19.375	3.407	1597.13	13
119	79.355	49.814	29.477	74.746	33.209	41.713	22.275	33.346	11.262	0.58	0.234	166.991	107.48	23.471	12.338	2107.53	16
120	75.184	51.612	23.529	89.434	37.252	52.308	23.5	46.011	9.803	1.077	0.247	107.54	63.585	20.975	2.349	1765.55	12
121	88.059	70.638	17.356	96.318	63.61	32.875	35.907	37.087	12.2	0.803	0.672	101.565	112.085	16.417	9.35	2086.26	11
122	111.931	64.895	47.135	180.578	116.948	63.627	77.224	64.287	16.23	2.11	0.973	206.874	277.44	49.314	0.75	3889.37	12
123	53.69	40.736	12.942	39.178	24.403	14.818	11.698	17.763	5.128	0.483	0.29	104.635	30.564	7.986	2.285	1090.36	6
